# Supplementary material for: Therapeutic Potential of Biochanin A in Herpes Simplex Keratitis
Source: Pharmaceuticals (Basel). 2023 Sep 1;16(9):1240. doi: 10.3390/ph16091240 (PMC10536220; doi:10.3390/ph16091240)
Supplement: Supplementary file 1 [file pharmaceuticals-16-01240-s001.zip]

Archive with 1 entries (1 files):
- pharmaceuticals-2548584-supplementary.pdf
